# Supplementary material for: Molecular Dynamics Study on the Mechanical Properties of Bilayer Silicon Carbide
Source: Nanomaterials (Basel). 2026 Feb 5;16(3):207. doi: 10.3390/nano16030207 (PMC12899606; doi:10.3390/nano16030207)
Supplement: Supplementary file 1 [file nanomaterials-16-00207-s001.zip]

Archive with 2 entries (2 files):
- 1990_SiC.tersoff
- Figure_S1_Griffith_scaling.pdf
