# Supplementary material for: Molecular Dynamics Study on the Mechanical Properties of Bilayer Silicon Carbide
Source: Nanomaterials (Basel). 2026 Feb 5;16(3):207. doi: 10.3390/nano16030207 (PMC12899606; doi:10.3390/nano16030207)
Supplement: Supplementary file 1 [file nanomaterials-16-00207-s001.zip › 1990_SiC.tersoff]

# Parameters for Si-C interactions from CITATION: J. Tersoff, Phys Rev Lett, 64, 1757 (1990)
# This parameterization focused on studying C interstitials in bulk Si. It has a sharp cutoff not suited for unconstrained simulations.

# Parameter values verified by Lucas Hale.
# The values in SiC_1990.tersoff files of August 22, 2018 LAMMPS distribution are comparable, with higher precisions used here for the derived mixing parameters.
# Note that the value of n has no effect when B=0.


# Values are in LAMMPS "metal" units.

# e1 e2 e3 m   gamma lambda3  c      d       costheta0 n       beta      lambda2 B                  R                  D                   lambda1 A
  C  C  C  3.0 1.0   0.0      19981  7.034  -0.33953   0.99054 4.1612e-6 2.3064  389.63             2.5                0.0                 3.4653  1544.8
  Si Si Si 3.0 1.0   0.0      100390 16.217 -0.59825   0.78734 1.1e-6    1.7322  471.18             2.5                0.0                 2.4799  1830.8
  C  Si Si 3.0 1.0   0.0      19981  7.034  -0.33953   0.99054 4.1612e-6 2.0193  427.269495609187   2.5                0.0                 2.9726  1681.731203254551
  C  C  Si 3.0 1.0   0.0      19981  7.034  -0.33953   0.0     0.0       0.0     0.0                2.5                0.0                 0.0     0.0
  C  Si C  3.0 1.0   0.0      19981  7.034  -0.33953   0.0     0.0       0.0     0.0                2.5                0.0                 0.0     0.0
  Si C  C  3.0 1.0   0.0      100390 16.217 -0.59825   0.78734 1.1e-6    2.0193  427.269495609187   2.5                0.0                 2.9726  1681.731203254551
  Si C  Si 3.0 1.0   0.0      100390 16.217 -0.59825   0.0     0.0       0.0     0.0                2.5                0.0                 0.0     0.0
  Si Si C  3.0 1.0   0.0      100390 16.217 -0.59825   0.0     0.0       0.0     0.0                2.5                0.0                 0.0     0.0
